# Supplementary material for: Application of BCXZM Composite for Arsenic Removal: EPS Production, Biotransformation and Immobilization of Bacillus XZM on Corn Cobs Biochar
Source: Biology (Basel). 2023 Apr 18;12(4):611. doi: 10.3390/biology12040611 (PMC10136123; doi:10.3390/biology12040611)
Supplement: Supplementary file 1 [file biology-12-00611-s001.zip]

Archive with 1 entries (1 files):
- biology-2292854-supplementary.pdf
